# Supplementary material for: Actual 10-Year Survival after Resection of Perihilar Cholangiocarcinoma: What Factors Preclude a Chance for Cure?
Source: Cancers (Basel). 2021 Dec 13;13(24):6260. doi: 10.3390/cancers13246260 (PMC8699376; doi:10.3390/cancers13246260)
Supplement: Supplementary file 1 [file cancers-13-06260-s001.zip]

Archive with 1 entries (1 files):
- cancers-1472454-supplementary.pdf
